# Supplementary material for: Anomalous friction of supercooled glycerol on mica
Source: Nat Commun. 2024 Jul 20;15:6129. doi: 10.1038/s41467-024-50232-0 (PMC11271443; doi:10.1038/s41467-024-50232-0)
Supplement: Supplementary file 3 — source data [file 41467_2024_50232_MOESM3_ESM.xlsx]

## Sheet: Figure 3 and 4
Temperature (°C)	Friction coefficient (MPa.s/m)	Frequency (MHz)	Viscosity (Pa,s)
16.3	0.042617	75.2027	1.60172
16.3	0.019983	75.2027	1.60172
16.3	0.025217	75.2027	1.60172
14.3	0.0141853	62.8825	1.9432
14.3	0.0212158	62.8825	1.9432
18.6	0.0474192	91.88	1.29139
18.6	0.0483191	91.88	1.29139
18.6	0.0668353	91.88	1.29139
18.6	0.0391681	91.88	1.29139
18.6	0.0460135	91.88	1.29139
18.6	0.0543202	91.88	1.29139
18.6	0.0456572	91.88	1.29139
18.6	0.0396482	91.88	1.29139
26.6	0.073414	176.794	0.643861
30.3	0.10013	234.471	0.478756
30.3	0.0916804	234.471	0.478756
30.3	0.0676559	234.471	0.478756
35.3	0.2	337.086	0.328348
14	0.0352665	61.1934	2.00134
14	0.0436457	61.1934	2.00134
14	0.0361753	61.1934	2.00134
11.8	0.0352638	49.9557	2.49448
11.8	0.0270807	49.9557	2.49448
11.8	0.0204041	49.9557	2.49448
9.5	0.0196698	40.1559	3.16527
9.5	0.0135117	40.1559	3.16527
9.5	0.014834	40.1559	3.16527
7.5	0.0169065	33.0318	3.9203
7.5	0.0166318	33.0318	3.9203
7.5	0.0260429	33.0318	3.9203
5.8	0.0237174	27.8643	4.72664
5.8	0.0332206	27.8643	4.72664
5.8	0.0185081	27.8643	4.72664
4	0.0324475	23.1718	5.79316
4	0.0335741	23.1718	5.79316
4	0.0256916	23.1718	5.79316
2.45	0.028617	19.6974	6.93445
2.45	0.0382827	19.6974	6.93445
2.45	0.0377188	19.6974	6.93445
1.1	0.040283	17.0502	8.13943
1.1	0.0441808	17.0502	8.13943
1.1	0.0388617	17.0502	8.13943
21.6	0.0544454	118.315	0.985477
21.6	0.0533398	118.315	0.985477
9.9	0.0195836	41.7298	3.03504
9.9	0.0238092	41.7298	3.03504
9.9	0.0392682	41.7298	3.03504

## Sheet: Rheometer measurement (Sup Mat)
Temperature (°C)	Viscosity (Pa.s)
-3.97	14.5066
-3.96	14.4556
-3.98	14.4226
-3.98	14.3913
-3.96	14.375
-3.94	14.3381
-3.94	14.3255
-3.94	14.309
-3.92	14.2937
-3.86	14.2525
-3.86	14.2411
-3.85	14.2327
-3.8	14.2105
-3.78	14.1911
-3.76	14.1698
-3.71	14.1582
-3.7	14.127
-3.63	14.1114
-3.62	14.0851
-3.57	14.0709
-3.52	14.0299
-3.51	14.0011
-3.46	13.9624
-3.42	13.9326
-3.39	13.8799
-3.33	13.8517
-3.3	13.8209
-3.27	13.789
-3.22	13.7331
-3.15	13.7097
-3.14	13.6718
-3.09	13.6333
-3.06	13.5732
-3.01	13.5507
-2.95	13.5062
-2.95	13.467
-2.9	13.4161
-2.83	13.3957
-2.81	13.3429
-2.77	13.2919
-2.72	13.2562
-2.71	13.2232
-2.65	13.1601
-2.61	13.1194
-2.6	13.0849
-2.55	13.0448
-2.52	13.0006
-2.48	12.9493
-2.42	12.9287
-2.42	12.8631
-2.35	12.8167
-2.32	12.7805
-2.31	12.7482
-2.27	12.6838
-2.21	12.6449
-2.18	12.6094
-2.16	12.5688
-2.14	12.496
-2.09	12.4701
-2.07	12.4236
-2.03	12.3762
-1.98	12.3202
-1.95	12.2985
-1.9	12.2442
-1.88	12.1955
-1.85	12.1561
-1.81	12.126
-1.78	12.0644
-1.78	12.0227
-1.71	11.9889
-1.68	11.9528
-1.65	11.8857
-1.62	11.8606
-1.59	11.8228
-1.55	11.7819
-1.5	11.7177
-1.46	11.6952
-1.44	11.6463
-1.41	11.6042
-1.39	11.5525
-1.36	11.5274
-1.3	11.4918
-1.3	11.4281
-1.26	11.4055
-1.21	11.363
-1.2	11.3268
-1.15	11.2666
-1.09	11.2419
-1.08	11.1935
-1.04	11.1534
-1.02	11.1078
-0.99	11.0828
-0.93	11.0311
-0.89	10.9878
-0.87	10.9477
-0.86	10.913
-0.82	10.8539
-0.78	10.8216
-0.74	10.78
-0.71	10.7434
-0.68	10.6827
-0.61	10.6522
-0.61	10.6005
-0.57	10.5647
-0.52	10.5136
-0.52	10.4846
-0.46	10.4325
-0.43	10.3966
-0.4	10.345
-0.37	10.3092
-0.35	10.2598
-0.31	10.2247
-0.27	10.1769
-0.25	10.1417
-0.2	10.0933
-0.18	10.0662
-0.16	10.0335
-0.1	9.98124
-0.06	9.95169
-0.03	9.90596
0.01	9.87453
0.02	9.82275
0.08	9.79608
0.11	9.75438
0.11	9.7208
0.16	9.67402
0.21	9.64831
0.23	9.6064
0.27	9.57369
0.29	9.53071
0.33	9.50668
0.37	9.46102
0.38	9.42667
0.42	9.38475
0.46	9.35917
0.46	9.31306
0.53	9.282
0.57	9.24687
0.59	9.21574
0.64	9.16649
0.63	9.1381
0.7	9.10355
0.75	9.07152
0.76	9.02474
0.8	9.0024
0.83	8.9613
0.86	8.92984
0.92	8.88979
0.94	8.86622
0.96	8.81991
1	8.78738
1.02	8.7646
1.07	8.72925
1.1	8.69677
1.13	8.65176
1.19	8.62739
1.22	8.58768
1.26	8.55694
1.27	8.51763
1.33	8.49684
1.34	8.45156
1.36	8.42412
1.39	8.3906
1.43	8.36586
1.48	8.31909
1.48	8.29498
1.52	8.26268
1.56	8.23517
1.59	8.19243
1.63	8.16868
1.67	8.13349
1.7	8.10402
1.74	8.06571
1.76	8.04757
1.78	8.0073
1.84	7.97845
1.84	7.94667
1.92	7.92456
1.95	7.87955
1.96	7.85183
1.99	7.82182
2.05	7.79623
2.07	7.75354
2.09	7.73178
2.16	7.71336
2.17	7.67199
2.2	7.6434
2.23	7.61208
2.27	7.59237
2.31	7.54804
2.34	7.52543
2.37	7.49905
2.42	7.47336
2.45	7.43426
2.46	7.41466
2.51	7.38498
2.5	7.35825
2.57	7.32236
2.59	7.30553
2.63	7.26994
2.67	7.24149
2.7	7.21179
2.73	7.1951
2.79	7.15386
2.79	7.12941
2.83	7.10398
2.88	7.0812
2.89	7.04175
2.93	7.02161
2.97	6.99692
3	6.97274
3.04	6.93699
3.05	6.92017
3.11	6.88942
3.14	6.86467
3.15	6.83307
3.2	6.81566
3.24	6.78071
3.25	6.75696
3.31	6.73109
3.35	6.71322
3.37	6.68572
3.42	6.65046
3.43	6.63328
3.46	6.60435
3.51	6.57983
3.52	6.55107
3.57	6.53742
3.62	6.5047
3.63	6.48069
3.67	6.45534
3.72	6.43736
3.74	6.40444
3.77	6.3857
3.77	6.36017
3.83	6.33798
3.89	6.3048
3.9	6.29
3.95	6.26431
3.98	6.24102
3.99	6.21225
4.01	6.19861
4.08	6.1693
4.1	6.14665
4.14	6.1208
4.18	6.10618
4.2	6.07503
4.24	6.05411
4.26	6.03182
4.3	6.01395
4.34	5.98555
4.36	5.96982
4.4	5.94816
4.44	5.92592
4.47	5.89818
4.51	5.88317
4.55	5.86765
4.57	5.83419
4.61	5.81577
4.62	5.79604
4.67	5.77682
4.71	5.74542
4.73	5.72892
4.78	5.70748
4.84	5.68807
4.86	5.65999
4.9	5.64416
4.91	5.61756
4.94	5.59812
4.97	5.57283
5.01	5.56061
5.06	5.53212
5.07	5.51366
5.12	5.49498
5.16	5.47636
5.16	5.44793
5.18	5.43341
5.23	5.4159
5.27	5.39673
5.3	5.36931
5.37	5.35523
5.35	5.33348
5.41	5.31596
5.44	5.2902
5.48	5.27691
5.51	5.25154
5.56	5.23504
5.57	5.21511
5.64	5.20201
5.66	5.1752
5.66	5.15893
5.7	5.14719
5.76	5.12539
5.78	5.10666
5.82	5.08598
5.82	5.07538
5.88	5.05092
5.91	5.03303
5.93	5.01296
5.97	5.00072
6.01	4.97585
6.06	4.96134
6.07	4.94403
6.12	4.92753
6.12	4.90258
6.16	4.89057
6.2	4.87288
6.23	4.85552
6.27	4.83305
6.29	4.82324
6.34	4.80102
6.38	4.78314
6.4	4.76247
6.46	4.75152
6.52	4.72749
6.52	4.71142
6.57	4.69509
6.58	4.68038
6.6	4.65624
6.66	4.64299
6.67	4.62677
6.67	4.61041
6.73	4.58775
6.74	4.57761
6.82	4.55902
6.85	4.54242
6.89	4.52691
6.92	4.51197
6.94	4.49844
7	4.47475
6.99	4.46215
7.03	4.44591
7.06	4.43066
7.1	4.40913
7.11	4.39861
7.17	4.37935
7.19	4.36341
7.25	4.34649
7.27	4.33759
7.32	4.31526
7.34	4.29902
7.39	4.284
7.4	4.27303
7.45	4.24985
7.46	4.23701
7.49	4.22274
7.55	4.20954
7.58	4.18808
7.63	4.17744
7.64	4.16196
7.7	4.14756
7.7	4.12831
7.75	4.12028
7.74	4.10036
7.81	4.08642
7.82	4.07012
7.85	4.06169
7.9	4.04058
7.96	4.02722
7.99	4.01467
8	4.00367
8.05	3.98233
8.07	3.97001
8.11	3.96306
8.16	3.94418
8.16	3.93061
8.2	3.91626
8.24	3.90763
8.28	3.88641
8.33	3.8744
8.33	3.86269
8.39	3.84969
8.42	3.82875
8.44	3.81904
8.48	3.80617
8.52	3.79312
8.55	3.77398
8.58	3.76633
8.61	3.75005
8.66	3.73627
8.7	3.72078
8.71	3.71449
8.73	3.69597
8.76	3.68289
8.82	3.67143
8.85	3.66142
8.88	3.64239
8.91	3.63164
8.96	3.62125
8.96	3.6087
9.05	3.58958
9.04	3.5808
9.06	3.56832
9.1	3.55544
9.14	3.53955
9.15	3.53296
9.22	3.52354
9.24	3.50432
9.27	3.49451
9.32	3.48367
9.34	3.47107
9.36	3.45413
9.41	3.44666
9.46	3.43386
9.47	3.42116
9.52	3.40646
9.55	3.40025
9.58	3.38391
9.61	3.37146
9.63	3.36
9.69	3.35224
9.72	3.33386
9.73	3.32348
9.79	3.31334
9.8	3.30237
9.86	3.28448
9.88	3.27664
9.9	3.26496
9.93	3.25327
9.99	3.23685
10.01	3.23055
10.05	3.21587
10.07	3.20404
10.09	3.19164
10.18	3.18542
10.15	3.16923
10.21	3.1579
10.25	3.14891
10.25	3.14019
10.3	3.1219
10.32	3.11349
10.37	3.10439
10.41	3.09375
10.46	3.08261
10.49	3.07132
10.51	3.06511
10.53	3.049
10.6	3.03893
10.62	3.03027
10.65	3.02152
10.68	3.00556
10.71	2.99791
10.73	2.9892
10.8	2.97835
10.82	2.96334
10.85	2.95764
10.87	2.94598
10.88	2.93527
10.93	2.92311
10.98	2.91849
10.99	2.90398
11.05	2.89319
11.04	2.88453
11.12	2.87735
11.14	2.86152
11.18	2.85387
11.18	2.84637
11.25	2.83664
11.3	2.82218
11.32	2.81553
11.36	2.80663
11.37	2.79673
11.41	2.78342
11.45	2.77857
11.48	2.77149
11.5	2.75629
11.53	2.74926
11.58	2.74173
11.62	2.73264
11.66	2.71889
11.67	2.71298
11.7	2.70353
11.73	2.69339
11.8	2.68171
11.82	2.67716
11.84	2.66512
11.86	2.65512
11.88	2.64585
11.95	2.64089
11.98	2.62631
12.01	2.61872
12.03	2.61134
12.1	2.60312
12.11	2.58895
12.15	2.58249
12.2	2.57507
12.2	2.56606
12.24	2.55333
12.32	2.54849
12.32	2.53789
12.34	2.52864
12.39	2.51862
12.42	2.51471
12.45	2.50213
12.49	2.49266
12.51	2.48575
12.54	2.47958
12.58	2.46628
12.63	2.45927
12.69	2.45275
12.67	2.4448
12.69	2.43607
12.75	2.42737
12.79	2.42324
12.81	2.41088
12.85	2.40305
12.88	2.39633
12.9	2.38993
12.94	2.37712
12.98	2.37087
13.03	2.36505
13.03	2.35719
13.08	2.34537
13.1	2.34086
13.14	2.3328
13.17	2.32398
13.25	2.31439
13.22	2.31089
13.27	2.30069
13.28	2.29183
13.34	2.2851
13.38	2.28048
13.38	2.26821
13.42	2.26123
13.5	2.25542
13.51	2.24847
13.55	2.23637
13.59	2.23175
13.61	2.22528
13.66	2.21767
13.7	2.20666
13.71	2.20302
13.74	2.19436
13.77	2.1865
13.82	2.18063
13.87	2.17514
13.87	2.16391
13.93	2.1565
13.96	2.15165
13.98	2.14553
14	2.13783
14.05	2.12846
14.03	2.12499
14.1	2.11583
14.14	2.1078
14.18	2.10028
14.24	2.09722
14.22	2.08617
14.3	2.07988
14.32	2.07434
14.34	2.06878
14.38	2.057
14.42	2.05207
14.43	2.04692
14.49	2.04017
14.5	2.03033
14.54	2.02617
14.57	2.01908
14.6	2.01151
14.63	2.00315
14.7	2.00065
14.7	1.9917
14.76	1.98397
14.79	1.97877
14.81	1.9745
14.85	1.96353
14.87	1.95794
14.9	1.95356
14.93	1.94741
14.95	1.93709
15.01	1.93282
15.04	1.93022
15.06	1.9204
15.13	1.91381
15.17	1.90855
15.18	1.90404
15.22	1.89405
15.26	1.88886
15.29	1.8843
15.31	1.87793
15.36	1.86792
15.37	1.86397
15.42	1.859
15.43	1.85178
15.48	1.84407
15.53	1.84172
15.53	1.83373
15.58	1.82681
15.65	1.82074
15.64	1.81821
15.7	1.80833
15.7	1.80305
15.74	1.79904
15.78	1.79365
15.79	1.78362
15.82	1.77942
15.88	1.77537
15.9	1.7696
15.94	1.76061
15.99	1.75799
16.01	1.75152
16.06	1.7448
16.11	1.73808
16.11	1.73556
16.18	1.73024
16.18	1.72103
16.21	1.71744
16.23	1.71299
16.25	1.70694
16.32	1.69866
16.35	1.6964
16.37	1.68998
16.42	1.68348
16.46	1.67718
16.47	1.67506
16.51	1.6663
16.54	1.66083
16.57	1.65647
16.6	1.65247
16.63	1.64326
16.65	1.63877
16.74	1.63509
16.75	1.62974
16.78	1.6209
16.82	1.6181
16.85	1.61296
16.89	1.60721
16.91	1.59998
16.94	1.59836
16.97	1.59134
16.99	1.58501
17.05	1.58056
17.08	1.57814
17.1	1.56954
17.16	1.56428
17.2	1.5612
17.21	1.55641
17.26	1.54789
17.27	1.54479
17.3	1.54108
17.38	1.53576
17.36	1.5294
17.4	1.5256
17.45	1.52262
17.47	1.51433
17.49	1.51011
17.56	1.50727
17.58	1.5027
17.6	1.49423
17.67	1.49118
17.66	1.48696
17.69	1.48176
17.74	1.47488
17.78	1.4731
17.82	1.46735
17.83	1.46144
17.88	1.45645
17.91	1.45425
17.93	1.44684
17.98	1.44199
18.01	1.43927
18.04	1.43575
18.09	1.4274
18.09	1.4239
18.14	1.42088
18.19	1.41632
18.21	1.40862
18.22	1.40674
18.28	1.40204
18.31	1.39694
18.33	1.39092
18.4	1.38963
18.39	1.38339
18.44	1.3778
18.46	1.37439
18.49	1.37201
18.55	1.36752
18.55	1.36029
18.61	1.35848
18.64	1.35362
18.66	1.34855
18.69	1.34361
18.74	1.34228
18.74	1.33554
18.81	1.33053
18.86	1.32743
18.88	1.32469
18.89	1.31709
18.94	1.31334
18.97	1.31118
19.02	1.30734
19.02	1.30005
19.07	1.29752
19.12	1.29405
19.14	1.28923
19.17	1.28363
19.23	1.28231
19.23	1.2772
19.28	1.27207
19.3	1.26814
19.33	1.2662
19.37	1.25957
19.41	1.25545
19.44	1.25306
19.49	1.24966
19.5	1.24271
19.55	1.23972
19.59	1.23706
19.6	1.23358
19.63	1.22668
19.67	1.22552
19.71	1.2231
19.76	1.21666
19.76	1.21301
19.8	1.21092
19.86	1.20735
19.86	1.20078
19.91	1.19839
19.93	1.1957
19.95	1.19192
20.01	1.18588
20.04	1.18459
20.09	1.18047
20.1	1.17569
20.12	1.17161
20.17	1.17044
20.21	1.16486
20.24	1.16055
20.28	1.15825
20.32	1.15557
20.35	1.14918
20.38	1.14608
20.42	1.14418
20.43	1.14095
20.5	1.1347
20.49	1.133
20.54	1.12999
20.56	1.12596
20.6	1.12114
20.63	1.12
20.67	1.11576
20.71	1.11105
20.75	1.10806
20.79	1.10643
20.81	1.10092
20.86	1.09738
20.87	1.09597
20.9	1.09244
20.96	1.08879
20.98	1.08416
21	1.08348
21.07	1.07894
21.06	1.07456
21.12	1.07208
21.14	1.07024
21.17	1.06468
21.2	1.06164
21.23	1.06
21.28	1.05696
21.33	1.05116
21.33	1.04916
21.38	1.04699
21.44	1.04335
21.44	1.03825
21.5	1.03732
21.51	1.03362
21.55	1.0294
21.57	1.02601
21.61	1.02488
21.65	1.0199
21.68	1.01646
21.71	1.01458
21.74	1.01237
21.78	1.00687
21.82	1.00439
21.84	1.00281
21.88	1.00009
21.9	0.994586
21.96	0.993427
21.99	0.991794
22.01	0.986863
22.05	0.98386
22.08	0.982249
22.11	0.979651
22.16	0.974322
22.16	0.972458
22.21	0.970787
22.24	0.967974
22.26	0.962887
22.31	0.96169
22.36	0.958592
22.35	0.955201
22.42	0.951601
22.44	0.950921
22.47	0.946866
22.52	0.94325
22.54	0.941367
22.58	0.939833
22.62	0.934731
22.63	0.93213
22.67	0.930793
22.7	0.928481
22.74	0.9234
22.78	0.921788
22.82	0.919746
22.83	0.916658
22.87	0.912587
22.91	0.911905
22.95	0.909013
22.98	0.905158
22.99	0.902678
23.04	0.901534
23.07	0.897249
23.12	0.894309
23.14	0.892823
23.2	0.890736
23.22	0.887691
23.24	0.884
23.27	0.883543
23.31	0.880292
23.36	0.876658
23.37	0.874496
23.42	0.873356
23.44	0.869185
23.47	0.866342
23.51	0.865002
23.56	0.862873
23.55	0.858309
23.62	0.856733
23.63	0.855008
23.66	0.852542
23.72	0.848362
23.72	0.847496
23.78	0.844931
23.82	0.8417
23.83	0.838858
23.88	0.838312
23.94	0.834652
23.94	0.831621
23.99	0.829861
24.01	0.828359
24.05	0.824021
24.09	0.822021
24.1	0.820658
24.16	0.818591
24.19	0.814293
24.21	0.812964
24.25	0.810986
24.29	0.80841
24.32	0.804985
24.35	0.804385
24.38	0.802545
24.42	0.798357
24.46	0.79658
24.46	0.795364
24.52	0.793282
24.57	0.789073
24.56	0.788192
24.61	0.785965
24.63	0.783342
24.68	0.780216
24.71	0.77978
24.75	0.776993
24.77	0.773897
24.81	0.772116
24.83	0.770954
24.87	0.767241
24.91	0.765055
24.95	0.764022
24.96	0.762116
25.01	0.758174
25.04	0.756774
25.07	0.755334
25.13	0.753182
25.14	0.749445
25.19	0.748875
25.23	0.746519
25.23	0.743795
25.3	0.741469
25.3	0.740699
25.35	0.737432
25.39	0.735037
25.39	0.733698
25.46	0.73214
25.5	0.728413
25.51	0.72667
25.55	0.726228
25.6	0.724062
25.61	0.72093
25.64	0.719087
25.66	0.718311
25.71	0.715137
25.75	0.712895
25.77	0.711903
25.8	0.710023
25.84	0.706465
25.87	0.705092
25.9	0.704012
25.94	0.702396
25.97	0.698801
26	0.697933
26	0.696138
26.07	0.693776
26.11	0.69132
26.12	0.691073
26.16	0.688384
26.2	0.685882
26.24	0.684425
26.27	0.683202
26.35	0.679829
26.33	0.678131
26.4	0.677129
26.39	0.675607
26.44	0.671951
26.5	0.670756
26.5	0.669341
26.54	0.667417
26.59	0.664357
26.61	0.663816
26.65	0.661959
26.71	0.659351
26.71	0.657646
26.75	0.656713
26.81	0.655266
26.81	0.651751
26.84	0.650918
26.88	0.64925
26.91	0.647264
26.96	0.644699
26.97	0.644126
27.01	0.642161
27.03	0.639578
27.07	0.63816
27.1	0.63743
27.14	0.6345
27.16	0.632584
27.19	0.631638
27.23	0.63021
27.27	0.627203
27.33	0.625926
27.34	0.624894
27.38	0.623383
27.42	0.620283
27.44	0.619596
27.46	0.618061
27.5	0.615832
27.53	0.613704
27.57	0.613411
27.59	0.611071
27.63	0.60899
27.69	0.607748
27.71	0.606618
27.74	0.603696
27.79	0.602092
27.8	0.60174
27.86	0.599952
27.88	0.596882
27.92	0.595863
27.94	0.595408
27.99	0.592894
28.02	0.590918
28.06	0.589879
28.1	0.588551
28.13	0.585718
28.17	0.584466
28.18	0.583554
28.22	0.58227
28.28	0.579236
28.3	0.578378
28.33	0.576963
28.36	0.575349
28.39	0.573086
28.43	0.572709
28.45	0.570955
28.47	0.568703
28.51	0.567418
28.54	0.566627
28.57	0.564011
28.61	0.562648
28.63	0.561975
28.66	0.560639
28.69	0.557938
28.72	0.556709
28.77	0.556017
28.79	0.554536
28.84	0.551948
28.87	0.551652
28.9	0.55023
28.95	0.548136
28.96	0.546473
29	0.546133
29.04	0.545057
29.08	0.542366
29.11	0.54138
29.16	0.540184
29.16	0.538764
29.21	0.536447
29.25	0.536048
29.26	0.534575
29.32	0.532475
29.37	0.53112
29.39	0.530475
29.42	0.528315
29.47	0.526749
29.5	0.525868
29.52	0.524756
29.57	0.522218
29.58	0.521094
29.61	0.520349
29.65	0.519301
29.68	0.516708
29.73	0.516145
29.74	0.514763
29.78	0.513203
29.82	0.511427
29.82	0.511155
29.89	0.509544
29.92	0.507601
29.94	0.506564
29.96	0.505844
30	0.503511
30.02	0.502278
30.06	0.501608
30.08	0.500731
30.13	0.4983
30.18	0.497268
30.2	0.496935
30.26	0.49516
30.28	0.493519
30.31	0.492596
30.33	0.491585
30.36	0.489503
30.41	0.48819
30.44	0.487705
30.46	0.486802
30.51	0.484232
30.55	0.483573
30.58	0.482479
30.62	0.481183
30.67	0.47919
30.67	0.478836
30.74	0.477503
30.73	0.475654
30.77	0.474386
30.82	0.473921
30.85	0.47201
30.87	0.470718
30.92	0.469963
30.94	0.468906
30.99	0.466857
31.03	0.46571
31.06	0.465092
31.1	0.46404
31.15	0.461791
31.15	0.461417
31.19	0.460314
31.21	0.458705
31.23	0.457183
31.28	0.457092
31.3	0.455551
31.34	0.453919
31.36	0.453066
31.4	0.452275
31.44	0.45117
31.48	0.449202
31.49	0.448956
31.53	0.447888
31.56	0.446229
31.59	0.444993
31.64	0.444662
31.66	0.443052
31.71	0.441749
31.75	0.440922
31.76	0.44007
31.8	0.438157
31.86	0.437118
31.87	0.436515
31.92	0.435715
31.94	0.433617
31.98	0.432896
32.04	0.43191
32.04	0.430866
32.07	0.429055
32.13	0.428894
32.14	0.427824
32.19	0.426164
32.23	0.425033
32.24	0.424607
32.28	0.422804
32.34	0.421768
32.34	0.421194
32.39	0.420222
32.41	0.418401
32.41	0.417453
32.48	0.416887
32.5	0.415909
32.55	0.414662
32.58	0.413717
32.59	0.412976
32.65	0.411392
32.67	0.410409
32.7	0.409881
32.74	0.409161
32.76	0.407179
32.79	0.406569
32.83	0.405598
32.86	0.404614
32.9	0.402879
32.96	0.402725
32.97	0.401802
33.03	0.400209
33.04	0.399084
33.08	0.398686
33.11	0.397234
33.16	0.396046
33.18	0.395395
33.24	0.394435
33.24	0.392794
33.3	0.391912
33.33	0.391344
33.36	0.390748
33.4	0.388859
33.42	0.388236
33.43	0.387315
33.51	0.386285
33.52	0.384744
33.56	0.384714
33.58	0.383547
33.6	0.382123
33.63	0.381378
33.7	0.380917
33.69	0.380111
33.75	0.378461
33.79	0.378071
33.82	0.377115
33.87	0.375847
33.91	0.374589
33.92	0.374417
33.97	0.373171
33.98	0.372072
34.02	0.371295
34.06	0.370618
34.08	0.369079
34.12	0.368162
34.16	0.367739
34.19	0.367179
34.22	0.36534
34.27	0.364803
34.28	0.364049
34.31	0.363282
34.34	0.361706
34.39	0.361563
34.42	0.360817
34.43	0.359432
34.47	0.358581
34.5	0.358315
34.54	0.356963
34.56	0.356042
34.61	0.355541
34.61	0.354762
34.64	0.353313
34.71	0.352509
34.73	0.35211
34.76	0.351585
34.78	0.349936
34.84	0.349569
34.89	0.349034
34.9	0.34767
34.95	0.346801
35.01	0.346409
35.01	0.345846
35.05	0.344216
35.1	0.343524
35.12	0.342916
35.17	0.342276
35.18	0.340745
35.21	0.340553
35.24	0.339889
35.26	0.338609
35.32	0.337636
35.35	0.337304
35.38	0.336183
35.42	0.335199
35.47	0.334572
35.48	0.334009
35.5	0.332699
35.54	0.331967
35.58	0.331526
35.62	0.33097
35.63	0.329488
35.69	0.328805
35.72	0.328161
35.76	0.327349
35.8	0.325985
35.83	0.326048
35.84	0.325203
35.89	0.323957
35.91	0.323267
35.94	0.322895
35.97	0.322461
36.01	0.320916
36.03	0.320498
36.07	0.319764
36.07	0.318914
36.13	0.317744
36.17	0.317775
36.19	0.316901
36.23	0.31582
36.27	0.315111
36.29	0.314687
36.33	0.31349
36.34	0.312748
36.42	0.31237
36.46	0.311928
36.48	0.310486
36.52	0.309839
36.56	0.30923
36.58	0.308615
36.62	0.307277
36.68	0.307196
36.7	0.30654
36.72	0.305378
36.75	0.30453
36.78	0.304286
36.82	0.303297
36.83	0.302515
36.88	0.301911
36.92	0.301322
36.95	0.300137
36.99	0.299395
37.04	0.299063
37.04	0.29869
37.1	0.297377
37.14	0.296919
37.14	0.296392
37.19	0.295697
37.21	0.295102
37.26	0.294663
37.31	0.294079
37.33	0.292965
37.36	0.292294
37.39	0.291955
37.38	0.291486
37.44	0.290071
37.47	0.28984
37.52	0.289356
37.55	0.288352
37.58	0.28743
37.61	0.287359
37.64	0.286548
37.67	0.28574
37.7	0.285104
37.73	0.284622
37.75	0.283649
37.79	0.282931
37.85	0.282639
37.86	0.282368
37.91	0.28109
37.95	0.280544
37.98	0.28005
38.02	0.279479
38.03	0.278355
38.08	0.278209
38.13	0.277772
38.14	0.276612
38.18	0.275923
38.23	0.275674
38.25	0.274687
38.3	0.274065
38.32	0.273541
38.35	0.272925
38.38	0.272363
38.41	0.271154
38.45	0.271206
38.5	0.270584
38.52	0.269515
38.56	0.268864
38.6	0.268536
38.62	0.267588
38.66	0.266917
38.69	0.266632
38.73	0.266193
38.76	0.26502
38.78	0.264428
38.84	0.264052
38.86	0.263597
38.89	0.262378
38.92	0.262268
38.97	0.261949
38.99	0.260837
39.03	0.260056
39.05	0.25987
39.09	0.259091
39.12	0.258443
39.13	0.257999
39.18	0.257496
39.2	0.256592
39.23	0.255931
39.27	0.255677
39.31	0.255467
39.33	0.254311
39.35	0.253821
39.4	0.253347
39.42	0.252889
39.47	0.251724
39.46	0.251819
39.51	0.251282
39.56	0.250345
39.61	0.249729
39.65	0.249532
39.68	0.249239
39.69	0.248015
39.75	0.247672
39.79	0.247161
39.81	0.246542
39.84	0.245664
39.88	0.245677
39.92	0.245032
39.96	0.244253
39.98	0.243655
40.02	0.24334
40.05	0.24248
40.07	0.241873
40.13	0.241573
40.16	0.241339
40.16	0.240242
40.21	0.239711
40.26	0.239313
40.29	0.238896
40.32	0.237909
40.36	0.237829
40.39	0.237495
40.45	0.236614
40.44	0.235966
40.49	0.235831
40.53	0.235132
40.56	0.234598
40.6	0.234115
40.63	0.233724
40.65	0.232865
40.69	0.232312
40.7	0.23236
40.74	0.231979
40.79	0.231006
40.8	0.230461
40.85	0.230239
40.89	0.229502
40.91	0.229011
40.94	0.228663
40.97	0.22823
41.02	0.227349
41.03	0.226809
41.06	0.226581
41.1	0.226394
41.13	0.22532
41.13	0.225066
41.19	0.224681
41.23	0.224052
41.28	0.223269
41.32	0.223184
41.35	0.222674
41.39	0.222011
41.41	0.221552
41.46	0.221144
41.48	0.220411
41.53	0.219825
41.54	0.219629
41.59	0.219464
41.62	0.218516
41.66	0.217984
41.7	0.217598
41.73	0.217223
41.77	0.21632
41.8	0.216209
41.85	0.215978
41.86	0.215105
41.91	0.214552
41.91	0.214402
41.95	0.214327
41.97	0.213264
42	0.212909
42.04	0.212458
42.07	0.212072
42.12	0.211263
42.14	0.211382
42.17	0.210988
42.22	0.210184
42.24	0.209657
42.28	0.209438
42.31	0.20875
42.35	0.208322
42.36	0.208097
42.41	0.207717
42.45	0.20696
42.49	0.206368
42.5	0.206158
42.54	0.205923
42.57	0.205035
42.6	0.204922
42.63	0.204673
42.67	0.203921
42.71	0.203312
42.73	0.203173
42.77	0.202666
42.8	0.202246
42.84	0.201723
42.87	0.201423
42.9	0.200754
42.97	0.200219
43.01	0.199975
43.04	0.19995
43.06	0.199068
43.09	0.198505
43.1	0.198398
43.14	0.197863
43.2	0.197401
43.22	0.197063
43.26	0.196595
43.31	0.195948
43.33	0.19543
43.36	0.195234
43.39	0.19525
43.42	0.194272
43.46	0.193962
43.49	0.193603
43.51	0.193169
43.55	0.19247
43.57	0.192567
43.62	0.192192
43.67	0.191521
43.66	0.191081
43.71	0.190842
43.78	0.190334
43.78	0.189717
43.83	0.189575
43.89	0.189369
43.9	0.188626
43.91	0.188132
43.95	0.18787
43.99	0.187582
44.03	0.186787
44.05	0.186733
44.08	0.18659
44.11	0.185819
44.15	0.185317
44.19	0.185194
44.23	0.18464
44.26	0.184305
44.28	0.183821
44.3	0.183525
44.35	0.183263
44.38	0.182523
44.41	0.182589
44.43	0.182435
44.48	0.181576
44.5	0.181129
44.54	0.181038
44.57	0.180515
44.58	0.180188
44.62	0.179987
44.65	0.179513
44.69	0.178986
44.73	0.178453
44.78	0.178283
44.79	0.178146
44.86	0.177406
44.87	0.177261
44.92	0.176974
44.96	0.176425
44.98	0.175796
45.02	0.1758
45.04	0.175408
45.09	0.174939
45.13	0.174414
45.15	0.174262
45.19	0.173721
45.22	0.173259
45.27	0.173064
45.31	0.173066
45.34	0.172316
45.34	0.171917
45.39	0.171832
45.41	0.171405
45.44	0.171037
45.49	0.170647
45.52	0.170297
45.57	0.169794
45.58	0.169364
45.62	0.1693
45.64	0.169328
45.71	0.168489
45.72	0.168102
45.75	0.167782
45.79	0.167494
45.83	0.166814
45.86	0.166971
45.88	0.166762
45.93	0.166049
45.96	0.165642
45.99	0.165515
46.02	0.165049
46.04	0.164678
46.08	0.164539
46.11	0.164309
46.14	0.163721
46.17	0.16327
46.2	0.163138
46.23	0.162985
46.24	0.162259
46.31	0.162168
46.31	0.162014
46.36	0.161495
46.4	0.160983
46.43	0.16094
46.48	0.160544
46.53	0.160204
46.53	0.159791
46.57	0.159527
46.59	0.159316
46.64	0.158671
46.67	0.158666
46.72	0.158603
46.76	0.157884
46.79	0.157428
46.81	0.157335
46.85	0.156966
46.9	0.156688
46.91	0.156444
46.96	0.156045
46.99	0.155585
47.03	0.155155
47.06	0.155066
47.07	0.155129
47.12	0.154304
47.16	0.154043
47.18	0.153786
47.22	0.153491
47.27	0.152865
47.3	0.152944
47.33	0.152703
47.37	0.152209
47.4	0.151813
47.4	0.151604
47.45	0.151211
47.49	0.150794
47.53	0.150632
47.55	0.150557
47.59	0.149941
47.64	0.149524
47.64	0.149568
47.7	0.149221
47.73	0.14888
47.76	0.148493
47.78	0.14826
47.83	0.147862
47.85	0.14745
47.86	0.147382
47.91	0.147475
47.94	0.146747
47.97	0.146364
48	0.146117
48.04	0.145952
48.07	0.145239
48.07	0.145443
48.13	0.145402
48.16	0.14469
48.18	0.144283
48.24	0.144206
48.25	0.143848
48.32	0.143563
48.35	0.143385
48.37	0.143015
48.41	0.142623
48.45	0.142176
48.48	0.142107
48.5	0.142151
48.57	0.141383
48.58	0.141224
48.63	0.14104
48.65	0.140742
48.69	0.140183
48.75	0.140196
48.78	0.139912
48.8	0.139542
48.82	0.139207
48.88	0.138995
48.89	0.138887
48.93	0.138259
48.94	0.138262
48.98	0.138206
49	0.137641
49.04	0.137226
49.09	0.137186
49.13	0.13686
49.16	0.136627
49.2	0.136318
49.2	0.13605
49.26	0.135664
49.29	0.135269
49.33	0.135224
49.37	0.135326
49.39	0.134662
49.43	0.134308
49.46	0.134101
49.48	0.133915
49.52	0.133326
49.57	0.1335
49.57	0.133434
49.61	0.132783
49.64	0.132466
49.68	0.132402
49.7	0.13203
49.75	0.131787
49.77	0.131639
49.79	0.131474
49.82	0.131064
49.85	0.130664
49.9	0.130545
49.9	0.130555
49.95	0.13016
49.99	0.129818
50.01	0.129681
50.05	0.12933
50.09	0.128979
50.11	0.128941
50.17	0.128943
50.18	0.128398
50.23	0.128018
50.29	0.127814
50.3	0.127685
50.35	0.127153
50.4	0.127151
50.43	0.127218
50.46	0.126598
50.49	0.126166
50.51	0.126166
50.55	0.125856
50.57	0.125638
50.62	0.125388
50.66	0.125084
50.69	0.124804
50.73	0.124392
50.78	0.124385
50.81	0.1245
50.83	0.123852
50.87	0.123595
50.89	0.123393
50.93	0.123248
51	0.122689
51	0.122861
51.04	0.122654
51.05	0.122198
51.1	0.121909
51.1	0.121769
51.16	0.121449
51.19	0.121124
51.25	0.12108
51.26	0.120979
51.3	0.120593
51.32	0.120144
51.34	0.120186
51.38	0.119963
51.41	0.119721
51.44	0.119392
51.49	0.119209
51.5	0.118897
51.53	0.118613
51.57	0.118529
51.59	0.118671
51.64	0.118123
51.66	0.117784
51.7	0.117585
51.72	0.117485
51.77	0.116915
51.8	0.117025
51.84	0.117067
51.86	0.116446
51.91	0.116128
51.96	0.116085
51.97	0.115741
52.05	0.115597
52.07	0.115418
52.1	0.115115
52.13	0.114859
52.16	0.114445
52.2	0.11449
52.21	0.114536
52.24	0.113936
52.27	0.113752
52.32	0.113648
52.33	0.113395
52.4	0.113121
52.43	0.113075
52.44	0.112975
52.49	0.112552
52.54	0.112153
52.57	0.112094
52.6	0.112029
52.65	0.111527
52.64	0.111568
52.69	0.111542
52.69	0.111052
52.74	0.11069
52.78	0.110692
52.8	0.110453
52.85	0.110326
52.9	0.110034
52.93	0.109816
52.96	0.109527
53	0.109273
53.01	0.109197
53.05	0.109379
53.06	0.10883
53.09	0.108478
53.16	0.108333
53.17	0.108239
53.21	0.107661
53.24	0.107921
53.27	0.107906
53.31	0.107367
53.34	0.107084
53.37	0.107024
53.4	0.106808
53.41	0.106595
53.48	0.106468
53.53	0.106259
53.56	0.106041
53.58	0.105599
53.63	0.105702
53.65	0.105555
53.69	0.105263
53.7	0.104988
53.75	0.10484
53.8	0.104576
53.81	0.104297
53.86	0.104246
53.87	0.104294
53.92	0.10384
53.95	0.103469
54	0.103387
54.02	0.103268
54.05	0.102835
54.09	0.102863
54.11	0.102993
54.15	0.102443
54.2	0.102168
54.24	0.102177
54.26	0.101954
54.28	0.101795
54.33	0.101584
54.36	0.101305
54.37	0.101074
54.45	0.100754
54.46	0.100797
54.51	0.100979
54.53	0.100364
54.57	0.100127
54.6	0.099958
54.61	0.0998924
54.63	0.0994119
54.69	0.0996384
54.73	0.0993763
54.74	0.0990795
54.8	0.098723
54.84	0.0987476
54.85	0.0988135
54.91	0.098289
54.93	0.098206
54.95	0.0982533
55.01	0.0979408
55.01	0.0975118
55.05	0.0975898
55.09	0.0974291
55.12	0.0972451
55.14	0.0970339
55.18	0.0968355
55.21	0.0966828
55.24	0.0963316
55.27	0.0963196
55.3	0.0965095
55.34	0.0959999
55.38	0.0956852
55.39	0.0955424
55.45	0.0955014
55.44	0.0950264
55.5	0.0951319
55.54	0.0952425
55.56	0.0947007
55.6	0.0944214
55.68	0.0943899
55.68	0.0942358
55.75	0.0940316
55.78	0.0939614
55.79	0.0936304
55.82	0.0934312
55.85	0.0930936
55.88	0.0931416
55.92	0.0932604
55.94	0.0928242
55.99	0.0925722
56.02	0.092545
56.06	0.0923124
56.08	0.0920809
56.12	0.0920365
56.15	0.0920025
56.19	0.09167
56.21	0.0913552
56.25	0.0913326
56.3	0.0913018
56.32	0.090852
56.35	0.0908687
56.41	0.0909173
56.41	0.0904936
56.45	0.0901942
56.5	0.0902641
56.5	0.0900621
56.56	0.0899763
56.59	0.0897283
56.61	0.0895374
56.67	0.0893359
56.68	0.0890575
56.71	0.0890556
56.76	0.0892694
56.78	0.0887723
56.83	0.0884647
56.88	0.0883545
56.89	0.0883198
56.93	0.0878876
56.99	0.0880955
56.98	0.0881368
57.03	0.087642
57.03	0.0872879
57.08	0.0873668
57.12	0.0875417
57.13	0.0870363
57.17	0.0868849
57.22	0.0867795
57.22	0.0866841
57.27	0.0862725
57.31	0.0864201
57.33	0.0863304
57.36	0.0860561
57.38	0.0858134
57.42	0.0857226
57.48	0.0855706
57.49	0.0852859
57.54	0.0852742
57.59	0.0853613
57.61	0.0850282
57.64	0.0846954
57.68	0.0846493
57.7	0.0845901
57.76	0.0841807
57.78	0.0842246
57.82	0.0843818
57.87	0.0838931
57.87	0.0836284
57.91	0.0836381
57.97	0.0835255
57.98	0.0834122
58.01	0.0832167
58.07	0.0829771
58.09	0.0828335
58.13	0.0825637
58.17	0.0825896
58.19	0.0827816
58.25	0.0823125
58.27	0.0820332
58.29	0.0820179
58.33	0.0818791
58.34	0.0817512
58.4	0.0816911
58.42	0.0814963
58.46	0.0812982
58.48	0.0809859
58.54	0.0810136
58.56	0.0810968
58.59	0.0806545
58.61	0.0806193
58.66	0.0806319
58.69	0.0803864
58.71	0.0800673
58.76	0.0800799
58.8	0.079972
58.83	0.0798697
58.86	0.079597
58.89	0.079474
58.92	0.0793292
58.96	0.0790956
58.96	0.0790688
59.01	0.0793302
59.05	0.0789264
59.08	0.0785789
59.12	0.0784528
59.16	0.0784535
59.16	0.0780829
59.22	0.0781899
59.25	0.0783818
59.28	0.0778375
59.29	0.0775825
59.34	0.0776156
59.37	0.077786
59.4	0.0774212
59.43	0.0771435
59.46	0.0770278
59.51	0.0770193
59.54	0.0765842
59.58	0.0768242
59.63	0.0768643
59.64	0.0764297
59.68	0.0762154
59.71	0.0762049
59.73	0.0759915
59.79	0.0758345
59.81	0.0758171
59.86	0.075758
59.9	0.0755463
59.92	0.0752371
59.96	0.075221
59.99	0.075234
